# Supplementary material for: Amis Pacilo and Yami Cipoho are not the same as the Pacific breadfruit starch crop—Target enrichment phylogenomics of a long-misidentified Artocarpus species sheds light on the northward Austronesian migration from the Philippines to Taiwan
Source: PLoS One. 2022 Sep 30;17(9):e0272680. doi: 10.1371/journal.pone.0272680 (PMC9524695; doi:10.1371/journal.pone.0272680)
Supplement: S1 Table — (XLSX) [file pone.0272680.s001.xlsx]

## Sheet: HybpiperStat
SRAAccession	CollectionNo	NumReads	ReadsMapped	PctOnTarget	GenesMapped	GenesWithContigs	GenesWithSeqs	GenesAt25pct	GenesAt50pct	GenesAt75pct	Genesat150pct	ParalogWarnings
SRR19994412	CCR089	3454253	2509285	0.726	525	524	523	523	520	498	0	59
SRR19994411	CCR114	2465844	1588078	0.644	526	524	524	524	521	499	1	52
SRR19994400	CCR120	3372355	2296884	0.681	527	524	523	523	520	502	2	59
SRR19994389	CCR123	1598087	989733	0.619	526	524	524	523	519	488	3	40
SRR19994382	CCR127	4896763	3472019	0.709	526	524	523	523	521	504	1	67
SRR19994381	CCR129	4819831	3500315	0.726	528	524	523	523	522	506	1	70
SRR19994380	CCR131	5478720	3837157	0.7	527	524	523	522	522	504	0	62
SRR19994379	CCR134	4227752	2979424	0.705	526	524	523	523	521	500	0	66
SRR19994378	CCR146	4403105	3188458	0.724	526	524	523	523	522	505	1	66
SRR19994377	CCR155	5086908	3501802	0.688	528	524	523	523	522	504	0	68
SRR19994410	CCR161	5578338	3961632	0.71	526	525	524	523	522	506	2	75
SRR19994409	CCR168	4612233	3253168	0.705	525	524	524	524	523	506	1	69
SRR19994408	CCR172	5387868	3809024	0.707	526	524	524	524	522	505	0	67
SRR19994407	CCR174	7074427	5066260	0.716	526	525	524	524	523	506	0	77
SRR19994406	CCR176	4923132	3370044	0.685	525	524	523	523	522	505	0	75
SRR19994405	CCR178	5594222	3897376	0.697	525	524	523	523	522	504	0	71
SRR19994404	CCR179	4977478	3468262	0.697	526	524	523	523	522	504	0	70
SRR19994403	CCR182	5938451	4222404	0.711	525	524	523	523	522	506	0	71
SRR19994402	CCR184	4751564	3262344	0.687	527	525	524	524	523	505	0	68
SRR19994401	CCR195	6224964	4276762	0.687	527	524	523	523	522	506	0	70
SRR19994399	CCR198	7061771	4933917	0.699	528	524	524	524	523	506	0	77
SRR19994398	CCR200	5875516	4031108	0.686	530	530	530	530	529	513	1	56
SRR19994397	CCR202	6288263	4473014	0.711	526	524	524	524	523	506	0	74
SRR19994383	MYT20	4906883	3323339	0.677	529	521	521	520	519	501	2	101
SRR19994385	CHW72	5351261	3821967	0.714	526	525	524	524	523	505	1	69
SRR19994384	CHW75	5274716	3728560	0.707	527	525	524	524	523	506	1	68
SRR19994396	CCR203	5144804	3607582	0.701	527	524	523	523	522	506	1	69
SRR19994395	CCR204	6849580	5075154	0.741	524	515	512	509	502	478	1	98
SRR19994394	CCR205	5129715	3579730	0.698	527	524	524	524	522	506	0	71
SRR19994393	CCR207	4499613	3249875	0.722	525	518	516	513	509	493	0	102
SRR19994392	CCR208	5101754	3637717	0.713	528	526	525	525	523	504	1	67
SRR19994391	CCR209	7324117	5264746	0.719	528	525	524	524	523	505	0	75
SRR19994390	CCR217	7080167	5058343	0.714	530	527	527	526	524	508	0	69
SRR19994388	CCR218	6528776	4652004	0.713	528	524	523	523	522	506	0	74
SRR19994387	CCR219	6874864	4989097	0.726	527	524	524	524	522	506	0	70
SRR19994386	CCR220	7911324	5651708	0.714	527	526	526	526	524	505	1	75
SRR12282879	K7	560727	315276	0.562	530	507	507	507	507	492	1	36
SRR12282882	PPI2741	3841988	2379077	0.619	529	401	382	352	243	142	0	1
SRR12282885	Elmer 16247	4326990	1504127	0.348	521	449	439	408	291	140	0	0
SRR12282890	Escritor	4411842	679277	0.154	528	458	417	372	253	126	0	0
SRR12282895	PPI3911	406084	52930	0.13	505	212	190	100	18	1	0	0
SRR12282900	S26230	2232808	985185	0.441	523	463	460	425	348	222	0	0
SRR12282901	PPI2376	4879436	2013486	0.413	528	511	510	506	471	396	2	12
SRR12282902	Ramos BS 42018	7399156	3427209	0.463	530	525	525	524	521	486	2	25
SRR12282984	Elmer13135	393690	76813	0.195	525	343	330	289	188	90	0	0
SRR12282985	Elmer12468	265445	89621	0.338	524	289	277	226	120	50	0	0
SRR12282995	Ramos BS 34736	284979	212769	0.747	525	452	447	423	339	208	1	1
SRR12283033	Yang 15648	1090597	800220	0.734	525	505	501	499	481	453	1	67
SRR12283036	Yang 13056	643170	451759	0.702	528	515	515	515	511	476	0	45
SRR12283044	RM 45	253522	195477	0.771	506	454	452	445	411	353	2	17
SRR12283047	E. Gardner & al. 294	408393	256627	0.628	525	485	483	481	477	452	1	67
SRR12283058	N. Zerega & al. 203	1982713	1313959	0.663	529	525	524	524	522	498	2	58
SRR12283061	N. Zerega & al. 61	882700	557655	0.632	516	494	488	485	474	451	1	68
SRR12283088	E. Gardner & al. 411	58872	37544	0.638	490	251	241	237	214	155	0	5
SRR12283097	E. Gardner & al. 429	592471	355347	0.6	529	507	507	507	505	490	1	44
SRR12283098	MV2	1455752	724204	0.497	530	519	517	517	517	503	1	29
SRR12283102	V8	998464	605442	0.606	530	525	525	525	525	509	1	46
SRR12283115	N. Zerega & al. 618	557429	327804	0.588	524	496	495	494	492	478	1	79
SRR12283118	M10	614003	342628	0.558	529	512	511	511	510	494	2	28
SRR12283119	McB1	1110941	654084	0.589	529	527	527	527	527	515	1	47
SRR15903816	PPI1915	1057108	642679	0.608	530	390	313	268	128	41	0	0
SRR3907129	N. Zerega & al. 609	1018527	574894	0.564	512	494	490	490	484	466	1	84
SRR3907333	NZ866	460695	243475	0.528	523	507	506	505	500	486	3	82
SRR3907497	E. Gardner & al. 98	1192814	678220	0.569	524	506	506	504	501	485	1	117
